# Supplementary material for: Quantifying the impact on navigation performance in visually impaired: Auditory information loss versus information gain enabled through electronic travel aids
Source: PLoS One. 2018 Apr 26;13(4):e0196156. doi: 10.1371/journal.pone.0196156 (PMC5919575; doi:10.1371/journal.pone.0196156)
Supplement: S1 File — (XLS) [file pone.0196156.s001.xls]

## Sheet: Sheet1
ID	Variant	Direction	Modality	PassageTime	MARVA	PercentageOfOrientationLoss	Contacts
1	B	F	Normal	105	27.8154	0	12
1	B	F	ETA	80	27.8542	0	11
1	B	F	AuditoryInformationLoss	96	26.7783	2.34172	12
1	B	R	Normal	83	30.0912	2.60782	18
1	B	R	ETA	79	29.9006	2.52898	9
1	B	R	AuditoryInformationLoss	70	39.8626	8.79905	14
1	C	F	Normal	123	42.6937	10.1557	15
1	C	F	ETA	105	39.7234	8.72324	6
1	C	F	AuditoryInformationLoss	133	43.3346	9.26738	24
1	C	R	Normal	94	35.659	3.45438	20
1	C	R	ETA	77	26.3209	0	3
1	C	R	AuditoryInformationLoss	134	50.4366	16.7185	13
1	D	F	Normal	133	42.4362	10.2693	15
1	D	F	ETA	86	24.7893	0	4
1	D	F	AuditoryInformationLoss	73	27.9634	3.53478	13
1	D	R	Normal	67	29.7406	4.47205	11
1	D	R	ETA	101	30.7291	0	5
1	D	R	AuditoryInformationLoss	100	33.3596	2.41465	14
2	B	F	Normal	34	31.5619	7.09046	6
2	B	F	ETA	41	25.7169	0	5
2	B	F	AuditoryInformationLoss	66	36.8888	5.80076	10
2	B	R	Normal	44	30.0187	1.32325	8
2	B	R	ETA	39	28.4665	1.91898	2
2	B	R	AuditoryInformationLoss	48	30.6008	3.11958	9
2	C	F	Normal	55	44.2736	9.53101	8
2	C	F	ETA	37	23.9836	0	3
2	C	F	AuditoryInformationLoss	64	36.2065	5.07152	9
2	C	R	Normal	62	42.6006	11.8121	6
2	C	R	ETA	48	31.2714	4.50607	5
2	C	R	AuditoryInformationLoss	103	44.264	10.8327	18
2	D	F	Normal	45	32.7855	5.1756	8
2	D	F	ETA	52	35.0282	7.36	6
2	D	F	AuditoryInformationLoss	57	34.3332	5.69343	8
2	D	R	Normal	41	24.9829	0	6
2	D	R	ETA	37	20.8734	0	4
2	D	R	AuditoryInformationLoss	79	48.4411	12.4341	20
3	B	F	Normal	82	19.4212	0	1
3	B	F	ETA	76	24.2756	0	1
3	B	F	AuditoryInformationLoss	94	33.4133	8.06023	6
3	B	R	Normal	57	22.0773	0	0
3	B	R	ETA	77	21.5697	0	1
3	B	R	AuditoryInformationLoss	154	41.0302	9.03191	10
3	C	F	Normal	71	17.8036	0	1
3	C	F	ETA	76	30.8332	3.0871	1
3	C	F	AuditoryInformationLoss	98	26.6707	1.1045	7
3	C	R	Normal	65	21.1303	0	1
3	C	R	ETA	82	25.4655	0.71066	1
3	C	R	AuditoryInformationLoss	86	36.4457	9.09971	7
3	D	F	Normal	97	44.7171	13.2189	0
3	D	F	ETA	97	25.3176	0.858369	1
3	D	F	AuditoryInformationLoss	96	30.6877	5.98439	7
3	D	R	Normal	81	26.252	1.2333	1
3	D	R	ETA	68	27.4071	0	1
3	D	R	AuditoryInformationLoss	113	35.9009	4.86367	10
4	B	F	Normal	113	57.1628	16.507	8
4	B	F	ETA	64	29.5424	2.60078	4
4	B	F	AuditoryInformationLoss	148	57.1711	16.7698	17
4	B	R	Normal	128	32.8279	5.85556	7
4	B	R	ETA	66	26.2809	0	5
4	B	R	AuditoryInformationLoss	118	38.3755	3.59915	11
4	C	F	Normal	152	62.2919	20.0548	15
4	C	F	ETA	102	42.0584	4.16327	7
4	C	F	AuditoryInformationLoss	121	40.607	12.3193	15
4	C	R	Normal	136	44.4856	10.4103	15
4	C	R	ETA	138	56.4999	15.8117	11
4	C	R	AuditoryInformationLoss	207	66.978	21.4487	21
4	D	F	Normal	139	49.6853	16.2972	9
4	D	F	ETA	78	31.3576	0.747065	5
4	D	F	AuditoryInformationLoss	96	38.0053	7.71899	8
4	D	R	Normal	132	49.0416	15.836	15
4	D	R	ETA	80	34.2365	4.68262	4
4	D	R	AuditoryInformationLoss	152	57.1333	21.1507	20
5	B	F	Normal	83	36.788	8.02407	20
5	B	F	ETA	87	33.1939	0.669856	3
5	B	F	AuditoryInformationLoss	80	28.5709	4.78668	16
5	B	R	Normal	66	23.1235	0	9
5	B	R	ETA	93	27.7036	0.179051	5
5	B	R	AuditoryInformationLoss	90	28.9864	0.740056	15
5	C	F	Normal	67	23.6233	0	9
5	C	F	ETA	100	30.6459	3.49709	4
5	C	F	AuditoryInformationLoss	121	48.7654	13.9023	22
5	C	R	Normal	97	47.0485	10.0429	16
5	C	R	ETA	92	37.0695	0.723982	5
5	C	R	AuditoryInformationLoss	86	30.7349	0	12
5	D	F	Normal	70	25.5913	0	15
5	D	F	ETA	105	27.4108	0	5
5	D	F	AuditoryInformationLoss	87	29.367	0	16
5	D	R	Normal	76	28.8157	0	15
5	D	R	ETA	96	28.952	0	5
5	D	R	AuditoryInformationLoss	112	47.3427	11.5985	25
6	B	F	Normal	49	23.6803	0	9
6	B	F	ETA	48	20.2683	0	6
6	B	F	AuditoryInformationLoss	44	21.8029	0	13
6	B	R	Normal	46	21.2126	0	15
6	B	R	ETA	56	22.6918	1.78306	1
6	B	R	AuditoryInformationLoss	48	34.5612	4.15945	15
6	C	F	Normal	59	36.0274	6.48801	18
6	C	F	ETA	61	37.7354	10.2319	3
6	C	F	AuditoryInformationLoss	65	32.4531	5.6338	9
6	C	R	Normal	66	32.9227	1.26103	8
6	C	R	ETA	60	28.7075	1.52566	3
6	C	R	AuditoryInformationLoss	58	33.5758	6.88666	15
6	D	F	Normal	65	33.3867	5.50576	6
6	D	F	ETA	45	35.8504	2.21811	8
6	D	F	AuditoryInformationLoss	55	33.9978	3.93343	20
6	D	R	Normal	54	33.8284	2.61941	18
6	D	R	ETA	50	23.0582	0	9
6	D	R	AuditoryInformationLoss	77	46.242	11.1351	21
7	B	F	Normal	18	22.8188	3.68664	0
7	B	F	ETA	18	13.2676	0	0
7	B	F	AuditoryInformationLoss	22	10.6798	0	0
7	B	R	Normal	24	17.2828	0	0
7	B	R	ETA	20	14.482	0	0
7	B	R	AuditoryInformationLoss	25	31.4976	7.6412	0
7	C	F	Normal	38	34.829	10.2845	1
7	C	F	ETA	37	38.8526	7.19101	1
7	C	F	AuditoryInformationLoss	30	37.0829	12.7424	0
7	C	R	Normal	20	9.39878	0	0
7	C	R	ETA	21	13.5868	0	0
7	C	R	AuditoryInformationLoss	38	27.5348	1.53173	3
7	D	F	Normal	17	14.9254	0	0
7	D	F	ETA	38	45.4087	11.8162	1
7	D	F	AuditoryInformationLoss	23	15.4313	0	0
7	D	R	Normal	22	12.4098	0	0
7	D	R	ETA	19	14.8999	0	0
7	D	R	AuditoryInformationLoss	24	30.0739	7.95848	0
8	B	F	Normal	38	42.8258	12.4726	10
8	B	F	ETA	35	26.8045	0	4
8	B	F	AuditoryInformationLoss	42	44.2554	11.0891	13
8	B	R	Normal	35	29.1491	0	9
8	B	R	ETA	42	35.8804	2.9703	6
8	B	R	AuditoryInformationLoss	40	41.1454	2.9106	10
8	C	F	Normal	32	34.5383	0	8
8	C	F	ETA	36	33.4161	0	7
8	C	F	AuditoryInformationLoss	48	48.9942	14.3847	13
8	C	R	Normal	55	43.5816	11.8003	10
8	C	R	ETA	44	33.9914	6.23819	9
8	C	R	AuditoryInformationLoss	60	47.267	13.5922	19
8	D	F	Normal	37	40.4728	6.51685	9
8	D	F	ETA	49	49.2046	6.45161	12
8	D	F	AuditoryInformationLoss	42	39.5267	4.15842	12
8	D	R	Normal	30	31.5256	0	8
8	D	R	ETA	34	32.4075	4.64548	8
8	D	R	AuditoryInformationLoss	51	37.8787	3.09951	13
9	B	F	Normal	62	28.3175	3.22148	11
9	B	F	ETA	109	39.2533	4.43086	9
9	B	F	AuditoryInformationLoss	56	21.7715	0	10
9	B	R	Normal	60	18.6423	0	10
9	B	R	ETA	70	21.0884	0	1
9	B	R	AuditoryInformationLoss	61	24.0809	0	5
9	C	F	Normal	60	21.804	0	11
9	C	F	ETA	77	30.1935	0	1
9	C	F	AuditoryInformationLoss	75	24.7282	0	14
9	C	R	Normal	84	27.166	0	10
9	C	R	ETA	87	29.4704	0	3
9	C	R	AuditoryInformationLoss	88	32.6176	5.86566	9
9	D	F	Normal	54	26.7633	0	10
9	D	F	ETA	84	36.204	0	2
9	D	F	AuditoryInformationLoss	70	27.9067	3.68609	10
9	D	R	Normal	57	23.6585	0	9
9	D	R	ETA	114	49.5007	15.0475	4
9	D	R	AuditoryInformationLoss	73	33.5111	8.20981	11
10	B	F	Normal	46	33.6926	0.723327	9
10	B	F	ETA	66	41.3293	4.66583	3
10	B	F	AuditoryInformationLoss	49	47.6076	7.64007	13
10	B	R	Normal	34	28.4055	0	9
10	B	R	ETA	58	30.6342	0	7
10	B	R	AuditoryInformationLoss	62	47.1993	9.66443	14
10	C	F	Normal	53	36.8193	4.3956	16
10	C	F	ETA	65	44.3213	6.53009	6
10	C	F	AuditoryInformationLoss	57	38.4392	3.35766	14
10	C	R	Normal	42	32.8114	1.38614	12
10	C	R	ETA	53	35.7968	0	4
10	C	R	AuditoryInformationLoss	53	29.7515	0	11
10	D	F	Normal	45	32.8266	5.1756	12
10	D	F	ETA	80	58.4982	18.2102	9
10	D	F	AuditoryInformationLoss	53	38.0716	2.04082	16
10	D	R	Normal	38	38.9654	6.12691	9
10	D	R	ETA	53	34.0108	2.35479	4
10	D	R	AuditoryInformationLoss	50	35.5263	0.831947	13
